# Supplementary material for: Divergent Response Strategies of CsABF Facing Abiotic Stress in Tea Plant: Perspectives From Drought-Tolerance Studies
Source: Front Plant Sci. 2021 Nov 17;12:763843. doi: 10.3389/fpls.2021.763843 (PMC8635920; doi:10.3389/fpls.2021.763843)
Supplement: Supplementary file 1 [file Table_1.XLSX]

## Sheet: Sheet1
Table 1. Total CsbZIP genes ID in TPIA
Gene ID	Gene name
TEA003288	CsABF1
TEA007911	CsABF2
TEA014906	CsABF3
TEA002878	CsABF4
TEA007757	CsABF5
TEA030064	CsABF6
TEA027409	CsABF7
TEA001153	CsABF8
TEA027735	CsABF9
TEA029455	CsABF10
TEA029772	CsABF11
TEA027595	CsABF12
TEA031250	CsABF13
TEA000550	CsbZIP14
TEA001486	CsbZIP15
TEA001717	CsbZIP16
TEA001735	CsbZIP17
TEA001830	CsbZIP18
TEA002288	CsbZIP19
TEA002984	CsbZIP20
TEA003713	CsbZIP21
TEA005182	CsbZIP22
TEA005589	CsbZIP23
TEA005652	CsbZIP24
TEA007249	CsbZIP25
TEA007277	CsbZIP26
TEA007305	CsbZIP27
TEA007563	CsbZIP28
TEA007761	CsbZIP29
TEA008570	CsbZIP30
TEA009167	CsbZIP31
TEA009655	CsbZIP32
TEA010733	CsbZIP33
TEA011482	CsbZIP34
TEA012075	CsbZIP35
TEA012119	CsbZIP36
TEA013501	CsbZIP37
TEA013552	CsbZIP38
TEA013823	CsbZIP39
TEA014041	CsbZIP40
TEA014226	CsbZIP41
TEA014348	CsbZIP42
TEA014509	CsbZIP43
TEA014561	CsbZIP44
TEA015249	CsbZIP45
TEA015989	CsbZIP46
TEA016183	CsbZIP47
TEA017472	CsbZIP48
TEA017553	CsbZIP49
TEA018511	CsbZIP50
TEA019000	CsbZIP51
TEA019152	CsbZIP52
TEA020699	CsbZIP53
TEA021342	CsbZIP54
TEA021579	CsbZIP55
TEA021611	CsbZIP56
TEA021909	CsbZIP57
TEA022601	CsbZIP58
TEA022763	CsbZIP59
TEA024339	CsbZIP60
TEA025585	CsbZIP61
TEA026302	CsbZIP62
TEA027183	CsbZIP63
TEA027854	CsbZIP64
TEA028389	CsbZIP65
TEA028529	CsbZIP66
TEA029193	CsbZIP67
TEA029578	CsbZIP68
TEA030075	CsbZIP69
TEA030479	CsbZIP70
TEA030977	CsbZIP71
TEA031366	CsbZIP72
TEA032623	CsbZIP73
TEA032729	CsbZIP74
TEA032800	CsbZIP75
TEA033376	CsbZIP76
