# Supplementary material for: Divergent Response Strategies of CsABF Facing Abiotic Stress in Tea Plant: Perspectives From Drought-Tolerance Studies
Source: Front Plant Sci. 2021 Nov 17;12:763843. doi: 10.3389/fpls.2021.763843 (PMC8635920; doi:10.3389/fpls.2021.763843)
Supplement: Supplementary file 2 [file Table_2.XLSX]

## Sheet: Sheet1
Table 2. All selected primers in qRT-PCR
Gene name	Gene ID	Primer sequences
CsABF1	TEA003288	F	TAATGGCGTGCGAGAAGTGG
		R	TGTGTATGCCTGTTTCCGGG
CsABF2	TEA003289	F	CAATGCCTTTAGTAAACAATGCGC
		R	GGTGACAGTGACGATGTATCCATA
CsABF3	TEA003290	F	CGGGAGTGGTCAACAGCC
		R	CGAGGTTCATGCTGCCCA
CsABF4	TEA003291	F	ATGTCAACCCTGAAACAGACCA
		R	CTAGACCTCTTGGCGGATTCTC
CsABF5	TEA003292	F	GGAGTAGGCCCTAGTTTTGTTCA
		R	TACCACTACCATAACACACCGTG
CsABF6	TEA003293	F	TTGATCCAATGGTCGTGGTGT
		R	GAACAACTTGCTGGCACCATT
CsABF7	TEA003294	F	TTGCATCAGTCTCCGCTCC
		R	TTGTTGTTGGGGCAATGCG
CsABF8	TEA003295	F	GGACTGAGGAGACCCAAACTG
		R	CCACCACCATACTCTTTCGCT
CsABF9	TEA027735	F	CGGAGAGAAAACGAACGGCT
		R	GGGAAACAAACTGCTTAAACCAC
CsABF10	TEA003297	F	CGTTCAAGAGCTAGAAAACAGGC
		R	TTGACCCCTTCCTAACATCCTTG
CsABF11	TEA003298	F	GGTGGTGGAGGATGTGAAGG
		R	TCCAAAACAGCTCGCCTCTT
CsABF12	TEA003299	F	GCCACGCCAGTCCTCTATAC
		R	CCTCCACTGCCTTCAACGAT
CsABF13	TEA003300	F	CTCCGACGATGACGAACAAGA
		R	CATCCCTCCGCTCAATCTCTC
CsGAPDH		F	GTGGTGCAAAGGAGGTTGTC
		R	AACAATGCCAAATCTGTCGTGA
