# Supplementary material for: Divergent Response Strategies of CsABF Facing Abiotic Stress in Tea Plant: Perspectives From Drought-Tolerance Studies
Source: Front Plant Sci. 2021 Nov 17;12:763843. doi: 10.3389/fpls.2021.763843 (PMC8635920; doi:10.3389/fpls.2021.763843)
Supplement: Supplementary file 3 [file Table_3.XLSX]

## Sheet: MeJA
	Reletive expression of CsABFs under MeJA stress
GeneName	GeneName	CK	MeJA-12h	MeJA-24h	MeJA-48h
bZIP1	CsABF1	0	-1.27814	-0.411965	-0.0881743
bZIP2	CsABF2	0	0.649523	0.907783	-0.000225367
bZIP4	CsABF4	0	0.085822	-0.00851291	0.339481
bZIP5	CsABF5	0	-2.50982	-1.34565	-0.687323
bZIP6	CsABF6	0	-0.0982135	-0.159238	0.120034
bZIP7	CsABF7	0	-0.278915	-0.434484	-0.179747
bZIP8	CsABF8	0	0.557778	0.869337	-0.0807273
bZIP9	CsABF9	0	-1.51455	0.0481824	0.220677
bZIP10	CsABF10	0	1.84319	1.77677	0.0704065
bZIP12	CsABF12	0	-0.144242	-0.0602556	0.128246
bZIP13	CsABF13	0	-0.228875	-0.346559	-0.091335
bZIP3	CsABF3	0	-0.103828	0.0124928	0.260541
bZIP11	CsABF11	0	0.0628156	0.383152	0.165931

## Sheet: Drought
Reletive expression of CsABFs under drought stress
GeneName	CK	PEG-24h	PEG-48h	PEG-72h
CsABF1	0	0	0	0
CsABF2	0	0.427629	0.943162	0.869897
CsABF4	0	-0.35811	-0.733926	-0.586788
CsABF5	0	-0.365356	-0.365586	0.081144
CsABF6	0	0	0	0
CsABF7	0	-1.99505	-1.27258	0
CsABF8	0	0.972998	1.21771	1.44277
CsABF9	0	1.50801	1.7995	2.12775
CsABF10	0	-1.01882	-0.57994	-1.11642
CsABF12	0	-0.188489	0.0305347	-0.267709
CsABF13	0	0.323172	0.480652	0.754916
CsABF3	0	0.102548	0.217508	0.243181
CsABF11	0	0	0	0

## Sheet: Chilling
Reletive expression of CsABFs under chilling stress
GeneName	CK	CA1	CA3
CsABF1	0	0	2.52831
CsABF2	0	0.463637	0.264664
CsABF4	0	0.282009	-0.274013
CsABF5	0	0	3.17403
CsABF6	0	2.73715	2.5293
CsABF7	0	2.93036	2.85728
CsABF8	0	0.13295	0.0210907
CsABF9	0	0	0
CsABF10	0	-0.586708	-1.22577
CsABF12	0	-0.0704977	-0.0382341
CsABF13	0	0.177846	0.15681
CsABF3	0	-0.331869	0.071212
CsABF11	0	0	0

## Sheet: Salinity
Reletive expression of CsABFs under salinity stress
GeneName	NaCl-0h	NaCl-24h	NaCl-48h	NaCl-72h
CsABF1	0	0	3.52749	3.80935
CsABF2	0	-0.470584	-0.197577	0.291726
CsABF4	0	0.519239	0.21769	0.0123186
CsABF5	0	-0.441885	-0.505727	-0.226033
CsABF6	0	0	3.529	0
CsABF7	0	-1.64234	-0.933214	-0.444702
CsABF8	0	-0.526457	-0.0180405	0.403653
CsABF9	0	0.46647	0.611934	1.32662
CsABF10	0	0.156695	0.0942255	-0.105819
CsABF12	0	-0.177369	0.0258733	0.134007
CsABF13	0	-0.558043	-0.0508498	0.063933
CsABF3	0	-0.144642	-0.279805	-0.109422
CsABF11	0	-0.456844	0	-0.00949876
