# Supplementary material for: Divergent Response Strategies of CsABF Facing Abiotic Stress in Tea Plant: Perspectives From Drought-Tolerance Studies
Source: Front Plant Sci. 2021 Nov 17;12:763843. doi: 10.3389/fpls.2021.763843 (PMC8635920; doi:10.3389/fpls.2021.763843)
Supplement: Supplementary file 4 [file Table_4.XLSX]

## Sheet: CsABF2
Co-expression genes for CsABF2
Source gene	Candidate gene
CsABF2	TEA010269.1
CsABF2	TEA010714.1
CsABF2	TEA011020.1
CsABF2	TEA013278.1
CsABF2	TEA013415.1
CsABF2	TEA014325.1
CsABF2	TEA014613.1
CsABF2	TEA015318.1
CsABF2	TEA015871.1
CsABF2	TEA019298.1
CsABF2	TEA021822.1
CsABF2	TEA023550.1
CsABF2	TEA024411.1
CsABF2	TEA024668.1
CsABF2	TEA026742.1
CsABF2	TEA027173.1
CsABF2	TEA027682.1
CsABF2	TEA028911.1
CsABF2	TEA029973.1
CsABF2	TEA029980.1
CsABF2	TEA030222.1
CsABF2	TEA030250.1
CsABF2	TEA030975.1
CsABF2	TEA031448.1
CsABF2	TEA033737.1

## Sheet: CsABF8
Co-expression genes for CsABF8
Source gene	Candidate gene
CsABF8	TEA008554.1
CsABF8	TEA022699.1
CsABF8	TEA006791.1
CsABF8	TEA022237.1
CsABF8	TEA008649.1
CsABF8	TEA005496.1
CsABF8	TEA025947.1
CsABF8	TEA023142.1
CsABF8	TEA018558.1
CsABF8	TEA006804.1
CsABF8	TEA012712.1
CsABF8	TEA006811.1
CsABF8	TEA006802.1
CsABF8	TEA013724.1
CsABF8	TEA008355.1
CsABF8	TEA011439.1
CsABF8	TEA031530.1
CsABF8	TEA011957.1
CsABF8	TEA027757.1

## Sheet: CsABF9
Co-expression genes for CsABF9
Source gene	Candidate gene
CsABF9	TEA014226.1
CsABF9	TEA003637.1
CsABF9	TEA003597.1
CsABF9	TEA004577.1
CsABF9	TEA001055.1
CsABF9	TEA023255.1
CsABF9	TEA031316.1
CsABF9	TEA014222.1
CsABF9	TEA011746.1
CsABF9	TEA024565.1
CsABF9	TEA032374.1
CsABF9	TEA030771.1
CsABF9	TEA029265.1
CsABF9	TEA005245.1
CsABF9	TEA004318.1
CsABF9	TEA004138.1
CsABF9	TEA013383.1
CsABF9	TEA019442.1
CsABF9	TEA007084.1
CsABF9	TEA025687.1
CsABF9	TEA007721.1
CsABF9	TEA003215.1
CsABF9	TEA008928.1
CsABF9	TEA031509.1
CsABF9	TEA010687.1
CsABF9	TEA008102.1
CsABF9	TEA020401.1
CsABF9	TEA018540.1
CsABF9	TEA031998.1
CsABF9	TEA004312.1

## Sheet: CsABF11
Co-expression genes for CsABF11
Source gene	Candidate gene
CsABF11	TEA004186.1
CsABF11	TEA004589.1
CsABF11	TEA009728.1
CsABF11	TEA012764.1
CsABF11	TEA012840.1
CsABF11	TEA013444.1
CsABF11	TEA014391.1
CsABF11	TEA015663.1
CsABF11	TEA030850.1
CsABF11	TEA032672.1
